# Supplementary material for: IQ Motif-Containing G (Iqcg) Is Required for Mouse Spermiogenesis
Source: G3 (Bethesda). 2013 Dec 20;4(2):367–72. doi: 10.1534/g3.113.009563 (PMC3931569; doi:10.1534/g3.113.009563)
Supplement: Supporting Information [file supp_g3.113.009563_TableS1.xls]

## Sheet: BALB
				31.1	31.5	31.7	32.47	33.8	34.03	34.19
				M58	M60	M134	D16tph18	E4	5	9
L1744	1	runt		BC	BC		BC	BC	BC	BC
L1756	1 AG	M		B/BALB			B/BALB
L1756	2 AG	F		B/BALB			B/BALB
L1756	3 AG	M		BALB			BALB
L1756	1 BLK	F		BALB			BALB
L1756	1 WH	F		B/BALB			B
L1756	2 WH	M		BALB			BALB
L1756	3 WH	M		B/BALB			B/BALB
L1756	4 WH	M		B/BALB			B/BALB
L1756	5 WH	M		BALB			BALB
L1756	6 WH	F		B/BALB			B/BALB
L1757	1 AG	F		B			B
L1757	2 AG	F		BALB			BALB
L1757	3 AG	M		B/BALB			B/BALB
L1757	1 BLK	M		B/BALB			B/BALB
L1757	2 BLK	F		B/BALB			B/BALB
L1757	1 WH	M		B			B
L1757	2 WH	F		B/BALB			B/BALB
L1757	3 WH	M		B			B
L1796	4 AG	M		B/BALB			B
L1796	5 AG	M		B/BALB			B/BALB
L1796	6 AG	4230	12d-BALB4	B			B
L1796	3 BLK	M		B/BALB			B/BALB
L1796	4 BLK	M		B/BALB			B/BALB
L1796	5 BLK	M		BALB			BALB
L1796	4 WH	4231		B			B
L1796	5 WH	M?		B			B

## Sheet: C3H mutant
2013-10-31			MOUSE CHROMOSOME 16 MICROSAT MARKERS (D16Mit)								Chromosome 16
MIT LOCn CHANGED ON ENSEMBL 08/05										*use instead of Mit134
			26.2	28.2	30.8	31.1	31.5	31.7	33.8	34.7?	35	37.53	37.94
	TISS #	#C	12d-B1	12d-B3	M103	M58	M60	M134	E4	M212	M4	M90	M13	PHENOTYPE
L59	65	1026	C	C	B	B	B	B	B	B	B	BC	BC	STERILE	Test 14
L59	59	1378		C	B		B	B		B	B	BC	BC
					12d-B3	M103	M58	M60	M134	E4	M212
L556	F		1929	M23	C	B		B	B		B
L556	T2 Blk		1930	M25	C	B		B	B		B
L556	T3		1934	M24	C	B		B	B		B	INFERTILE
L556	T4		1935	M26	C	B		B	B		B	INFERTILE
L557	T3	12d-M9	1937	M32	C	B		B	B		B
L557	T5	12d-M9	1939	M35	C	B		B	B		B
L557	T6		1940	M36	C	B		B	B		B	INFERTILE
L559	T1		1942	M51	C	B		B	B		B
L623	5L	614	2247	12d-3	C	B		B	B		B	STERILE?
L635	1R Blk	615	2342	12d-2	C	B		B	B		B	STERILE 5.5x10^4/mL Non-motile
L635	2R Blk	616	2343	12d-2	C	B		B	B		B	STERILE 1.15x10^5/mL Non-motile
L635	3R Blk	617	2344	12d-2	C	B		B	B		B	STERILE 2x10^4/mL Non-motile
L635	4R Blk	618	2345	12d-2	C	B		B	B		B	STERILE 1.5x10^4/mL Non-motile
L635	5L Blk	619	2349	12d-M11	C	B		B	B		B
L635	1R Ag	623	2347	12d-2	C	B		B	B		B	STERILE 4.5x10^4/mL Non-motile
L635	2R Ag	624	2348	12d-2	C	B		B	B		B	STERILE 1x10^4/mL Non-motile
L636	1R	625	2355	12d-7	C	B		B	B		B	STERILE?
L636	3R	627	2353	12d-1	C	B		B	B		B
L658	2R	640	2422	12d-M10	C	B		B	B		B
L658	5L	643	2429	12d-4	C	B		B	B		B
L658	4R	650	2431	12d-4	C	B		B	B		B
L658	5L	651	2425	12d-5	C	B		B	B		B
L658	8+1	652	2432	12d-4	C	B		B	B		B
					M58	M60	M134	E4	5	9
L847	1R	806	2683	12d-6	B	B	B	B
L847	5L	810	2684	12d-6	B	B	B	B
L847	6L	811	2685	12d-6	B	B	B	B
L847	7L	812	2686	12d-6	B	B	B	B
L846	3	842	2714	12d-6		B	B	B
L846	4	843	2715	12d-6		B	B	B
L846	5	844	2716	12d-6		B	B	B
L846	6	845	2717	12d-8		B	B	B
L943/961	1	1004	2880	12d-=2		B	B	B			STERILE
L943/961	2	1005	F			B	B	B
L943/961	3	1006	F			B	B	B
L943/961	4	1007	2881	12d-2		B	B	B			STERILE
L943/961	5 BLK	1008	2882	12d-2		B	B	B			STERILE
L943/961	6	1009	2883	12d-2		B	B	B			STERILE
L943/961	7	1010	F			B	B	B
L943/961	8+1	1012	F			B	B	B
L943/961	8+4	1015	F			B	B	B
L951	1	1096	F		B	B	B	B
L951	3	1098	F		B	B	B	B
L959	3 Blk	1103	F		B	B	B	B
L959	1	1105	2921	12d-9	B	B	B	B			STERILE
L959	3	1107	F		B	B	B	B
L959	5	1109	2922	12d-9	B	B	B	B			STERILE
L1073	1	1359	F BLK		B	B	B	B	B	B
L1073	5	1363	3097	12d-3	B	B	B	B	B	B	Sterile 7/6/05
L1143	7	1418	3348		BC?	B	B	B	B	B
L1379	2		M BLK			B		B	B	B
L1246			3503		B	B		B	B	B	STERILE 5/23/05
L1246			3504		B	B		B	B	B	STERILE 5/23/05
L1246			3505		B	B		B	B	B	STERILE 5/23/05
L1642	6 BLK	2206	4072		B	B		B	B	B	B	STERILE 7/6/05
L1642	7 AG	2213	4073		B	B		B	B	B	B	STERILE 7/6/05
				M58	M60	M134	tph18	E4	5	9
L1919	1 BLK	4342	12d-1	B			B	B
L1919	3 BLK	4343	12d-1	B			B	B
L1919	5 AG	4344	12d-1	B			B	B
L1952	1 BLK	F		BC	B		B	B		B
L1952	3 Blk	4373	12d-3	BC	B	B	B	B	B	B	STERILE 9/7/05 [1 MOVING]
L1952	4 Blk	4374	12d-3	BC	B	B	B	B	B	B	STERILE 9/7/05 [1 MOVING]
L1952	5 AG	4375	12d-3	BC	B	B	B	B	B	B	STERILE 9/7/05
L1952	6 AG	F		BC	B		B	B		B
L1952	7 AG	F		BC	B		B	B		B
L1952	8 AG runt	4376	12d-3	BC	B	B	B	B	B	B	STERILE 9/7/05 SMALL (BW18-20g)
L2115	2	4533	12d-4	B	B			B
L2115	3	F		B	B			B
L2116	3	4606	12d-5	B	B			B
L2116	6	F		B	B			B
L2116	8	?		B	B			B
				M58	M60	M134	tph18	E4	5	9
L2227	BLK	4732	12d-6	BC	B	B	B	B	B	B		STERILE 9/7/05
L2227	AG	4733	12d-6	BC	B	B	B	B	B	B		STERILE 9/7/05
L2227	AG	4734	12d-6	BC	B	B	B	B	B	B		STERILE 9/7/05
L2569	BLK 1	5029	12d-2	BC	B	B	B			B	B	STERILE 101205
L2902	BLK 2	5397	STERILE	BC	B	B	B	B	B	B		sterile 12/12/05
L2902	AG 2	5398	STERILE	BC	B	B	B	B	B	B		sterile 12/12/05
L3010	BLK 2	5647	12d-1	B	B	B	B	B	B	B
L3058	BLK 1	M		BC	B	B	B	B	B	B
L3058	AG 1	M		BC	B	B	B	B	B	B
L3058	AG 4	5669	12d-4	BC	B	B	B	B	B	B	use to replace matings
L3628	AG 4	6136		B	B	B	B	B	B	B
L3629	AG 1	6247		BC	B	B	B	B	B	B
THROW OUT!
L1143	1	1412	F	tail					BC	BC

## Sheet: C3H
2013-10-31			MOUSE CHROMOSOME 16 MICROSAT MARKERS (D16Mit)								Chromosome 16
MIT LOCn CHANGED ON ENSEMBL 08/05										*use instead of Mit134
			26.2	28.2	30.8	31.1	31.5	31.7	34.7?	35	37.53	37.94
	TISS #	#C	12d-B1	12d-B3	M103	M58	M60	M134	M212	M4	M90	M13	PHENOTYPE
orig F	227	537*	C	C	C			C	BC	BC	BC	BC	Fertile
L59	63	1022			C			C	C	C	C	C	Fertile	Test 10
L59	61	1024			C			C	C	C	C	C	Fertile	Test 12
L60	72	1029			C			C	C	C	C	C	Fertile	Test 17
L60	74	1032			C			C	C	C	C	C	*presumed fertile Test 20
L60	67	1380	C	C	C			C	BC	BC	BC	BC
L60	68	1381	C	C	C			C	BC	BC	BC	BC
L266	262	1608	C	C	C			C	C	C	C
L266	263	1609	C	C	C			C	C	C	C
L266		1784	C	C	C		C	C	C	C	C
L266		1786			C		C	C	BC	BC	BC
L266		1791	C	C	C		C	C	C	C	C
					12d-B3	M103	M58	M60	M134	tph18	E4	M212
L636	7L	631	2358	12d-7	C	BC		C	C			C
L658	4R	642	F	4	C	C		C	C			BC
L658	6L	644	M	6	C	C		C	C			BC
L658	8L	646	M	8	BC?	C		C	C			BC
L658	1R	647	M	9	C	C		C	C			BC
L658	3R	649	M	11	C	C		C	C			BC
				M58	M60	M134	tph18	E4	5	9
L804	4R	804	M	BC	C	C		C
L804	8L	800	F	BC	C	C		C
L847	8L	813	M	C	C	C		C
L847	8+3	816	F	C	C	C		C
L847	8+4	817	M	C	C	C		C
L846	2 Blk	841	M		C	C		C
L846	7	846	M		C	C		C
L846	8+3	850	F		C	C		C
L12461262			3508	C	C			C	C	BC	FERTILE 5/23/05
L12461262			3509	C	C			C	C	BC	FERTILE 5/23/05
L1642	2 BLK	2202	M?	C	C			C	C	BC
L1642	1 AG	2207	M	C	C			C	C	BC
L1642	6 AG	2212	M	C	C			C	C	BC
L2116	8+1	F		C	C			C
L2591	2 BLK	M		C	C	C	C	BC		BC
L2591	3 BLK	M		C	C	C	C	BC		BC
L2591	4 BLK	M		C	C	C	C	BC		BC
L3010	BLK 1	F		C	C	C	C	BC	BC	BC
L3628	BLK 1	M		C	C	C	C	C	C	BC
L3628	AG 1	F		C	C	C	C	C	C	BC
3627	BLK 3	F?		C	C	C	C	BC	BC	BC
3627	BLK 6	F		C	C	C	C	BC	BC	BC
3627	BLK 7	M		C	C	C	C	BC	BC	BC
3627	BLK 8	F		C	C	C	C	BC	BC	BC
Recombinant Female
L846	5+1	852	2719	12d-8		C	BC	BC		Mate to B6 F

## Sheet: C3H Het
2013-10-31			MOUSE CHROMOSOME 16 MICROSAT MARKERS (D16Mit)								Chromosome 16
MIT LOCn CHANGED ON ENSEMBL 08/05										*use instead of Mit134
			MB	26.2	28.2	30.8	31.5	31.7	33.8	34.7?	35	37.53	37.94
	TISS #	#C	TUBE #	12d-B1	12d-B3	M103	M60	M134	E4	M212	M4	M90	M13	PHENOTYPE
(father)		532*	12D-M1	C	C	?	BC	?		BC	BC	BC	BC	Fertile
orig F	226	536		C	C	BC		BC		BC	BC	C	C	Fertile
L59	62	1023	12D-M2	C	C	BC	BC	BC		BC	BC	BC	BC	Fertile	Test 11
L59	66	1025	12D-M8	C	C	BC	BC	BC		BC	BC	BC	BC	Fertile	Test 13
L59	64	1027	12D-M3	C	C	BC	BC	BC		BC	BC	BC	BC	Fertile	Test 15
L59	60	1379	12D-M3		C	B	BC	BC		BC	BC	BC	BC
L60	75	1028		C	C	BC		BC		BC	BC	BC	BC	Fertile	Test 16
L60	71	1030	12D-M5	C	C	BC	BC	BC		BC	BC	BC	BC	Fertile	Test 21
L60	73	1031		C	C	BC		BC		BC	BC	BC	BC	Fertile	Test 18
L60	70	1033		C	C	BC	BC	BC	BC	B	B	B	B	Fertile
L60	69	1382	12D-M5		C	BC	BC	BC		BC	BC	BC	BC	12d-M5
L266	257	1603	12D-M8		C	BC	BC	BC		B	B	B
L266	258	1604	12D-M8		C	BC	BC	BC		B	B	B
L266	260	1606				BC	BC	BC	BC	B	B	B	Fertile
L266	261	1607				BC	BC	BC	BC	B	B	B	Fertile
L266	449	1785	12D-M1			BC	BC	BC		B	B	B
L266	450	1787	12D-M1	C	C	BC	BC	BC		B	B	B
					M103	M58	M60	M134	tph18	E4	M212
L556	T1		1928	M21	BC		BC	BC			BC
L556	T3 Blk		1931	M27	BC		BC	BC			BC
L556	T4		1932	M28	BC		BC	BC			BC
L556	T1		1933	M22	BC		BC	BC			BC	FERTILE
L556	T5 Blk	12d-M9	1936	M29	BC		BC	BC			BC
L557	T2		1938	M33	BC		BC	BC			BC
L557	T8		1941	M38	B	B	BC	BC	BC	BC	BC	FERTILE
L559	T2		1943	M52	BC		BC	BC			BC
L559	T3		1944	M53	BC		BC	BC			BC
L559	T4		1945	M54	BC		BC	BC			BC
L559	T5		1946	M55	BC		BC	BC			BC
L623	1R	610	2243	12d-3	BC		BC	BC			BC
L623	2R	611	2244	12d-3	BC		BC	BC			BC
L623	3R	612	2245	12d-3	BC		BC	BC			BC
L623	4R	613	2246	12d-3	BC		BC	BC			BC
L635	6L Blk	620	2350	12d-1	BC		BC	BC			BC
L635	7L Blk	621	2346	12d-2	BC		BC	BC			BC	FERTILE 11.2x10^6/mL P swimming
L635	8L Blk	622	2351	12d-1	BC		BC	BC			BC
L636	2R	626	2352	12d-1	BC		BC	BC			BC
L636	4R	628	2354	12d-1	BC		BC	BC			BC
L636	5L	629	2356	12d-M3	B	B	BC	BC	BC	BC	BC	FERTILE 2 litters (euthd)
L636	6L	630	2357	12d-7	BC		BC	BC			BC
L658	1R	655	2428	12d-5			BC	BC		BC
L658	3R	641	2423	12d-5	BC		BC	BC			BC
L658	7L	645	2430	12d-4	C		BC	BC			BC
L658	2R	648	2424	12d-5	C		BC	BC			BC
L658	8+2	653	2426	12d-5	BC		BC	BC			B
L658	8+3	654	2427	12d-5	BC		BC	BC			B
					M58	M60	M134	E4
L804	1R	801	?		B	BC	BC	BC
L804	2R	802	?		B	BC	BC	BC
L804	3R	803	?		B	BC	BC	BC
L804	5L	805	F		B	BC	BC	BC
L847	2R	807	2687	12d-8	BC	BC	BC	BC
L847	3R	808	F		BC	BC	BC	BC
L847	4R	809	M		BC	BC	BC	BC
L847	8+1	814	2688	12d-8	BC	BC	BC	BC
L847	8+2	815	M		BC	BC	BC	BC
L846	1 Blk	840	F			BC	BC	BC
L846	8	847	M			BC	BC	BC
L846	8+1RE	848	2718	12d-8		BC	BC	BC
L846	8+2	849	F			BC	BC	BC
L846	8+4	851	M			BC	BC	BC
L943/961	8	1011	F			BC	BC	BC
L943/961	8+2	1013	F			BC	BC	BC
L943/961	8+3	1014	M			BC	BC	BC
L943/961	5+1	1016	2884	12d-2		BC	BC	BC	FERTILE
L943/961	5+2	1017	F			BC	BC	BC
L951	2	1097	M		BC	BC	BC	BC
L951	4	1099	M		BC	BC	BC	BC
L951	5	1100	M		BC	BC	BC	BC
L959	1 Blk	1101	F		BC	BC	BC	BC
L959	2 Blk	1102	M		BC	BC	BC	BC
L959	4 Blk	1104	M		BC	BC	BC	BC
L959	2	1106	F		BC	BC	BC	BC
L959	4	1108	F		BC	BC	BC	BC
L959	6	1110	2923	12d-9	BC	BC	BC	BC	FERTILE
L993	1	1139	F		B	BC	BC	?
L993	2	1140	F		B	BC	BC	BC
L993	3	1141	M		BC	BC	BC	BC
L993	4	1142	M		BC	BC	BC	BC
L993	5	1143	M?		BC	BC	BC	BC
					M58	M60	M134	E4	5	9
L1073	2	1360	3098	12d-3	BC	BC	BC	BC	BC	BC	Fertile 7/6/05
L1073	3	1361	F Ag		BC	BC	BC	BC	BC	B
L1073	4	1362	? Runt		BC	BC	BC	BC	B/BC?	B
L1143	1	1412	F	tail					BC	BC
L1143	2	1413	3346		BC	BC	BC	BC	BC	BC
L1143	3	1414	F		BC	BC	BC	BC	BC	BC
L1143	4	1415	3347		BC	BC	BC	BC	BC	BC
L1143	5	1416	F		BC	BC	BC	BC	BC	BC
L1143	6	1417	F		BC	BC	BC	BC	BC	BC
L1379	1		F BLK			BC		BC	BC	BC
L1379	3		M BLK			BC		BC	BC	BC
L1379	4		M			BC		BC	BC	BC
L1379	5		F			BC		BC	BC	BC
L1379	6		F?			BC		BC	BC	BC
L1379	7		F			BC		BC	BC	BC
L1379	8		F			BC		BC	BC	BC
L1246	12D-H6		3502		BC	BC		BC	BC	BC	FERTILE 5/23/05
L12461262	12D-H7		3506		BC	BC		BC	BC	BC	FERTILE 5/23/05
L12461262			3507		BC	BC		BC	BC	B	FERTILE 5/23/05
L12461262			3510		BC	BC		BC	BC	B	FERTILE 5/23/05
L12461262			3511		BC	BC		BC	BC	BC	FERTILE 5/23/05
L12461262			3512		BC	BC		BC	BC	B	FERTILE 5/23/05
L12461262			3513		BC	BC		BC	BC	B	FERTILE 5/23/05
L1642	1 BLK	2201	F		BC	BC		BC	BC	BC
L1642	3 BLK	2203	M?		BC	BC		BC	BC	BC
L1642	4 BLK	2204	4070		BC	BC		BC	BC	B	FERTILE 7/6/05
L1642	5 BLK	2205	4071		BC	BC		BC	BC	B	FERTILE 7/6/05
L1642	2 AG	2208	F		BC	BC		BC	B	B
L1642	3 AG	2209	M		BC	BC		BC	B	BC
L1642	4 AG	2210	M		BC	BC		BC	BC	BC
L1642	5 AG	2211	F?		BC	BC		BC	BC	BC
				M58	M60	M134	D16tph18	E4	5	9
L1744	1	runt		BC	BC		BC	BC	BC	BC
L1878	1	4278	12D-2	BC	BC		BC	BC	BC	B	FERTILE 8/13/05 23.3g testes 169 mg
L1878	2	4279	12D-2	BC	BC		BC	BC	BC	B	DIED B4 FT
L1878	3	M		BC	BC		BC	BC	BC	BC
L1878	4	M		BC	BC		BC	BC	BC	BC
L1919	2 BLK	4340	12d-M1	BC	BC	BC	BC	B	B	B	MATE TO BC MALE
L1919	4 BLK	4341	12d-M1	BC			BC	BC			MATE ABOVE
L1952	2 Blk	F		BC	BC		BC	BC		BC
L2115	1	4534	12d-4	BC	BC			BC
L2116	1 BLK	F		BC	BC			BC
L2116	1	4604	12d-5	BC	BC			BC
L2116	2	4605	12d-5	BC	BC			BC
L2116	5	M		BC	BC			BC
L2116	7	M		BC	BC			BC
				M58	M60	M134	D16tph18	E4	5	9	M4
L2569	BLK 2	F		BC	BC	BC	BC			BC	BC
L2569	AG 1	5030	12d-2	BC			BC			BC	BC	FERTILE 101205
L2569	AG 2	M		BC			BC			BC	BC
L2569	AG 3	F		BC			BC			BC	BC
L2591	1 BLK	5119	12d-3	BC	BC	BC	BC	B		B		FERTILE 101205
L2591	5 BLK	F		BC	BC	BC	BC	BC		BC
L2591	6 BLK	5121	12d-3	BC	BC	BC	BC	BC		BC		FERTILE 101205
L2591	7 BLK	5120	12d-3	BC	BC	BC	BC	B		B		FERTILE 101205
L2902	BLK 1	5395	12d-4	BC	BC	BC	BC	BC	BC	BC	new 12d-M8?
L2902	AG 1	5396	12d-4	BC	BC	BC	BC	BC	BC	BC	new 12d-M8?
L2902	AG 3	5399	FERTILE	BC	BC	BC	BC	BC	BC	BC		fertile 12/12/05
L3010	BLK 3	5648	FERTILE	BC	BC	BC	BC	B	B	B	FERTILE 12/12/05
L3010	BLK 4	5649	12d-1	BC	BC	BC	BC	B	B	B	FERTILE LIKE 5119?? MATE?
L3010	BLK 5	5650	12d-1	BC	BC	BC	BC	B	B	B	FERTILE LIKE 5119?? MATE?
				M58	M60	M134	D16tph18	E4	5	9
L3058	AG 2	5667	12d-4	BC	BC	BC	BC	BC	BC	BC	use to replace matings
L3058	AG 3	5668	12d-4	BC	BC	BC	BC	BC	BC	BC	use to replace matings
L3628	BLK 2	6135		BC	BC	BC	BC	BC	BC	B
L3628	BLK 3	F		BC	BC	BC	BC	BC	BC	B
L3628	BLK 4	M		BC	BC	BC	BC	BC	BC	B
L3628	AG 2	6134		BC	BC	BC	BC	BC	BC	B
L3628	AG 3	F		BC	BC	BC	BC	BC	BC	B
3627	BLK 1	M		BC	BC	BC	BC	BC	BC	BC
3627	BLK 2	6138		BC	BC	BC	BC	B	B	B
3627	BLK 4	6137		BC	BC	BC	BC	B	B	B
3627	BLK 5	6139		BC	BC	BC	BC	B	B	B
3627	BLK 8+4	M		BC	BC	BC	BC	BC	BC	BC
L3629	AG 2	F		BC	BC	BC	BC	BC	BC	BC
L3629	AG 3	F		BC	BC	BC	BC	BC	BC	BC
Recombinant
L846	5+1	852	2719	12d-8		C	BC	BC	Mate to B6 F

## Sheet: CAST Het
12d/CAST				30.1	31.12	31.5	31.7	32	32.47	32.57	33.8	33.9	34.19	34.7?*	34.41	35.45	*M212 cant be 34.7 b/c fits between tph9 & M211
				M110	M58	M60	M134	M37	M111	M10	M104	M112	TPH9	M212	M211	M11
L2229	1 AG	4761	12d/CAST8	BC	BC			BC			BC			BC		In 9/24/05
L2229	3	F		BC	BC			BC			BC			BC
L2229	4	4762		BC	BC			BC			BC			BC		Gave to Bjarte 8/15/05
L2229	5	F		BC	BC			BC			BC			BC
L2229	6	4763	12d/CAST7	BC	BC			BC			BC			BC		In 9/24/05 NB M in to Fs cage
L2229	8	F		BC	BC			BC			BC			BC
L2313	4	F	sick - died	BC	BC			BC						BC
L2313	6	F		BC	BC			BC			BC			BC
L2313	7	M		BC	BC			BC			BC			BC
L2314	7	M		BC	BC			BC			BC			BC
L2314	8	M		BC	BC			BC			BC			BC
L2315	1	M		BC	BC			BC			BC			BC
L2315	2	F		BC	BC			BC			BC			BC
L2315	3	F		BC	BC			BC			BC			BC
L2315	5	F		BC	BC			BC			BC			BC
L2315	6	M		BC	BC			BC			BC			BC
L2315	8	M		BC	BC			BC			BC			BC
L2315	8+1	M		BC	BC			BC			BC			BC
L2315	8+2	F		BC	BC			BC			BC			BC
L2499	3 BLK	M		BC				BC			BC		BC	BC	BC	BC
L2499	1 AG	F?		BC				BC			BC		BC	BC	BC	BC
L2499	4 AG	5000	12d/CAST5	BC				BC			BC		BC	BC	B	B	in 9/24/05
L2499	7 AG	F	dead	BC				BC			BC		BC	BC		BC
L2500	1 AG	5001	12d/CAST6	B	urine burn - treated			B			BC		BC	BC	BC	BC	In 9/24/05
L2500	4 AG	M		BC				BC			BC		BC	BC	BC?	BC
L2500	5 AG	M		BC				BC			BC		BC	BC	BC	BC
L2500	6 AG	5005	12d/CAST5	BC				BC			BC		BC	BC	BC	BC	In 9/24/05
L2500	7 AG	M		BC				BC			BC		BC	BC	BC	BC
L2500	8 AG	F		BC				BC			BC		BC	BC	BC	BC
L2501	1 AG	F	dead	BC				BC			BC		BC	BC	BC	BC
L2501	2 AG	F	dead	BC				BC			BC		BC	BC	B	B
L2501	3 AG	M		BC				BC			BC		BC	BC	BC	BC
L2501	4 AG	M		BC				BC			BC		BC	BC	BC	BC
L2501	5 AG	M		BC				BC			BC		BC	BC	BC	BC
L2501	6 AG	F		BC				BC			BC		BC	BC	BC	BC
L2570	1 BLK	5006 attacked euth 9/13		BC				BC			BC		BC
L2570	2 BLK	5007	12d/CAST6	BC				BC			BC		BC				In 9/24/05
L2570	3 BLK	F	dead	BC				BC			BC		BC
L2570	1 AG	M		BC				BC			BC		BC
L2570	2 AG	F		BC				BC			BC		BC
L2570	4 AG	M		BC				BC			BC		BC
L2570	6 AG	5002	12d/CAST7	BC				BC			BC		BC				in 9/24/05
L2751	1 AG	M		BC				BC			BC					BC
L2751	2 AG	F		BC				BC			BC					BC
L2751	4 AG	M		BC				BC			BC					BC
L2751	7 AG	F		BC				BC			BC					BC
L2751	8 AG	M		BC				BC			BC					BC
L2751	8+1 AG	F		BC				BC			BC					BC
L2751	8+2 AG	M		BC				?			BC					BC
L2752	2 BLK	M		BC				BC			BC					BC
L2752	4 BLK	F		BC				BC			BC					BC
L2752	2 AG	M		BC				BC			BC					BC
L2752	4 AG	M		BC				BC			BC					BC
L2752	5 AG	F		BC				BC			BC					BC
L2752	6 AG	M		C				C			BC					BC
L2753	1 BLK	F		BC				BC			BC					BC
L2753	4 BLK	M	euth all	BC				BC			BC					BC
L2753	5 BLK	F	dead	BC				BC			BC					BC
L2753	1 AG	M		BC				BC			BC					BC
L2753	2 AG	M		BC				BC			BC					BC
L2753	3 AG	M		BC				BC			BC					BC
L2754	3 AG	M		BC				BC			BC					BC
L2754	4 AG	M		BC				BC			BC					BC
L2754	5 AG	M		BC				BC			BC					BC
L2754	6 AG	F		BC				BC			BC					BC
L3053	1 BLK	F		BC				BC			BC					BC
L3053	2 AG	M		BC				BC			BC					BC
L3053	4 AG	M		BC				BC			BC					BC
L3053	6 AG	M		BC				BC			BC					BC
L3053	8 AG	M		BC				BC			BC					BC
L3053	8+1 AG	F		BC				BC			BC					BC
L3054	1 BLK	F		BC				BC			BC					BC
L3054	2 BLK	M		BC				BC			BC					BC
L3054	2 AG	F		BC				BC			BC					BC
L3054	4 AG	M?		BC				BC			BC					BC
L3055	1 BLK	M		BC				BC			BC					BC
L3055	1 AG	M		BC				BC			BC					BC
L3055	3 AG	M		BC				BC			BC					BC
L3055	4 AG	F		BC				BC			BC					BC
L3055	7 AG	F		BC				BC			BC					BC
L3056	1 BLK	M		BC				BC			BC					C
L3056	2 BLK	M		BC				BC			BC					BC
L3056	1 AG	F		B?				BC			BC					BC
L3056	3 AG	F		BC				BC			BC					BC
L3056	6 AG	M		BC				BC			BC					BC
L3056	7 AG	F		BC				BC			BC					BC
L3188	1 AG	F		BC				BC			BC					BC
L3188	5 AG	F		BC				BC			BC					BC
L3188	7 AG	5787		BC				BC			BC	BC?	BC		B?	B
L3190	1 AG	5789		BC				BC			BC					BC
L3190	2 AG	F		BC				BC			BC					BC
L3190	3 AG	F		BC				BC			BC					BC
L3190	4 AG	F		BC				BC			BC					BC
L3190	5 AG	F		BC				BC			BC					BC
L3190	6 AG	F		BC				BC			BC					BC
L3190	7 AG	5788		BC				BC			BC					BC
L3189	4 AG	M		BC				BC			BC					BC
L3189	5 AG	M		BC				BC			BC					BC
L3189	8+2 AG	M		BC				BC			BC					BC
L3192	4 BLK	5853	H3	BC				BC	BC	BC	B					B
L3192	2 AG	F		BC				BC			BC					BC
L3191	1 AG	M		BC				BC			BC					BC
L3191	4 AG	F		BC				BC			BC					BC
L3191	5 AG	5854	H3	BC				BC			BC					BC
L3191	6 AG	F		BC				BC			BC					BC
L3193	2 BLK	5855	H3	BC				BC			BC					BC
L3193	2 AG	M		BC				BC			BC					BC
L3193	4 AG	F		BC				BC			BC					BC
L3193	5 AG	M RUNT		BC				BC			BC					BC
L3193	7 AG	F		BC				BC			BC					BC
L3193	8+1 AG	F		BC				BC			BC					BC
L3367	1 BLK	M		BC				BC			BC					BC
L3367	3 BLK	?		BC				BC			BC					BC
L3367	2 AG	F		BC				BC			BC					BC
L3367	4 AG	M	wound genitals					BC			BC					BC
L3367	5 AG	F		BC				BC			BC					BC
L3367	8 AG	M		BC				BC			BC					BC
L3367	8+1 AG	M		BC				BC			BC					BC
L3490	AG 1	F		BC				BC			BC					BC
L3490	AG 2	M		BC				BC			BC					BC
L3490	AG 5	F		BC				BC			BC					BC
L3494	BLK 1	F		BC				BC			BC					BC
L3494	BLK 2	M		BC				BC			BC					BC
L3494	AG 1	F		BC				BC			BC					BC
L3494	AG 3	F		BC				BC			BC					BC
L3494	AG 4	M		BC				BC			BC					BC
L3494	AG 6	F		BC				BC			BC					BC
L3491	AG 1	F		BC				BC			BC					BC
L3491	AG 2	M		BC				BC			BC					BC
L3491	AG 3	M		BC				BC			BC					BC
L3491	AG 4	F		BC				BC			BC					BC
L3491	AG 5	M runt		BC				BC			BC					BC
L3493	BLK 1	F		BC				BC			BC					BC
L3493	BLK 2	M		BC				BC			BC					BC
L3493	AG 3	M		BC				BC			BC					BC
L3492	AG 2	M		BC				BC			BC					BC
L3492	AG 3	M		BC				BC			BC					BC
L3492	AG 5	M		BC				BC			BC					BC
L3492	AG 6	M		BC				BC			BC					BC
L3632	BLK 1	F	wound belly	BC				BC			BC					BC
L3632	AG 1	M	no wounds	BC				BC			BC					BC
L3632	AG 2	M	wound genitals	BC				BC			BC					BC
L3632	AG 3	F	no wounds	BC				BC			BC					BC
L3632	AG 4	M	wound cheek	BC				BC			BC					BC
L3632	AG 5	F	wound belly	BC				BC			BC					BC
L3630	BLK 1	6244		B				B			BC					BC
L3630	Ag 2	6246		BC				BC			C					C

## Sheet: CastC3H
12d/CAST				30.1	31.12	31.5	31.7	32	32.47	32.57	33.8	33.9	34.19	34.7?*	34.41	35.45	*M212 cant be 34.7 b/c fits between tph9 & M211
				M110	M58	M60	M134	M37	M111	M10	M104	M112	TPH9	M212	M211	M11
L2229	1 BLK	F		C	C			C			C			C
L2229	7	M		C	C			C			C			C
L2313	2	F	sick - died	C	C			C			C			C
L2313	3	F	sick - anus	C	C			C			C			C
L2314	1	F		C	C			C			C			C
L2314	6	F		C	C			C			C			C
L2315	7	F	sick - anus	C	C			C			C			C
L2499	3 AG	F		C				C			C		C	C	C	C
L2499	5 AG	F	dead	C				C			C		C	C	C	C
L2499	6 AG	M		C				C			C		C	C	C	C
L2500	2 AG	M		C				C			C		C	C	C	C
L2500	3 AG	M		C				C			C		C	C	C	C
L2501	1 BLK	F	dead	C				C			C		C	C	C	C
L2570	5 AG	F		C				C			C		C
L2751	5 AG	F	euth all	C				C			C					C
L2752	1 BLK	M	one blk dead	C				C			C					C
L2752	3 AG	F		C				C			C					C
L2752	6 AG	M		C				C			BC					BC
L2753	2 BLK	F	dead	C				C			C					C
L2753	6 BLK	F		C				C			C					C
L2754	2 AG	F	euth all	C				C			C					C
L3053	3 AG	M		C				C			C					C
L3054	4 BLK	F		C				C			C					C
L3055	6 AG	F		C				C			C					C
L3055	8 AG	RUNT?		C				C			C					C
L3055	8+3 AG	M		C				C			C					C
L3056	4 AG	M		C				C			C					C
L3056	5 AG	M		C				C			C					C
L3056	8 AG	F		C				C			C					C
L3188	2 AG	F		C				C			C					BC
L3188	3 AG	F		C				C			C					BC
L3188	4 AG	F		C				C			C					BC
L3189	3 AG	F		C				C			C					C
L3189	8 AG	M		C				C			C					C
L3189	8+1 AG	F?		C				C			C					C
L3192	1 BLK	F		C				C			C					C
L3192	3 BLK	M		C				C			C					C
L3192	5 BLK	F		C				C			C					C
L3192	5 AG	M		C				C			C					C
L3191	1 BLK	F		C				C			C					C
L3191	2 AG	M		C				C			C					C
L3191	3 AG	M		C				C			C					C
L3191	7 AG	F		C				C			C					C
L3193	1 AG	M		C				C			C					C
L3193	3 AG	F		C				C			C					C
L3193	8 AG	M		C				C			C					C
L3367	6 AG	M		C				C			C					C
L3490	AG 3	M		C				C			C					BC
L3494	BLK 3	F		C				C			C					C
L3493	BLK 3	F		C				C			C					C
L3493	AG 2	M		C				C			C					C
L3493	AG 4	M		C				C			C					C
L3493	AG 6	M?		C				C			C					C
L3492	BLK 1	F		C				C			C					C
L3492	BLK 3	M		C				C			C					C
L3630	Ag 2	6246		BC				BC			C					C

## Sheet: CAST mutant
12d/CAST				30.1	31.12	31.5	31.7	32	32.47	32.57	33.8	33.9	34.19	34.7?*	34.41	35.45	*M212 cant be 34.7 b/c fits between tph9 & M211
				M110	M58	M60	M134	M37	M111	M10	M104	M112	TPH9	M212	M211	M11
L2229	2 BLK	4756	12dCAST-H1	B	B			B			B			B
L2229	2	F		B	B			B			B			B
L2313	1	4757	12dCAST-H1	B	B			B			B			B
L2313	5	4758	12dCAST-H1	B	B			B			B			B
L2313	8	4759	12dCAST-H1	B	B			B			B			B
L2314	2	F		B	B			B			B			B
L2313	3	F		B	B			B			B			B
L2313	4	F		B	B			B			B			B
L2313	5	4760	12dCAST-H1	B	B			B			B			B
L2313	8+1	4764	12d/CAST8	B	B			B			B			B		In 9/24/05
L2315	4	4765	12dCAST-H3	B	B			B			B			B		euthd 9/24/05 - no more males
L2315	8+3	4766	12dCAST-H3	B	B			B			B			B		euthd 9/24/05 - no more males
L2499	1 BLK	F		B				B			B		B	B	B	B
L2499	2 BLK	F		B				B			B		B	B	B	B
L2499	2 AG	F		B				B			B		B	B	B	B
L2500	1 BLK	5003	STERILE	B				B			B		B	B	B	B
L2501	2 BLK	F	dead	B				B			B		B	B	B	B
L2501	7 AG	5004	STERILE	B				B			B		B	B	B	B
L2570	3 AG	F	sick - anus	B				B			B		B
L2751	3 AG	M		B				B			B					B
L2751	6 AG	M		B				B			B					B
L2752	3 BLK	F		B				B			B					B
L2752	1 AG	F	euth all	B				B			B					B
L2752	7 AG	M		B				B			B					B
L2753	3 BLK	F		B				B			B					B
L2754	1 BLK	F	dead	B				B			B					B
L2754	2 BLK	M		B				B			B					B
L2754	1 AG	M		B				B			B					B
L2754	7 AG	F		B				B			B					B
L3053	1 AG	F		B				B			B					B
L3053	5 AG	F		B				B			B					B
L3053	7 AG	M		B				B			B					B
L3054	3 BLK	M		B				B			B					B
L3054	1 AG	M		B				B			B					B
L3054	3 AG	M		B				B			B					B
L3055	2 AG	M		B				B			B					B
L3055	5 AG	F		B				B			B					B
L3055	8+1 AG	F		B				B			B					B
L3055	8+2 AG	M*		B				B			B					B
L3056	2 AG	F		B				B			B					B
L3188	6 AG	F		B				B			B					B
L3189	1 AG	5790		B				B			B					B
L3189	2 AG	M		B				B			B					B
L3189	6 AG	M		B				B			B					B
L3189	7 AG	5791		B				B			B					B
L3189	runt -tail	?		B				B			B					B
L3192	2 BLK	M		B				B			B					B
L3192	1 AG	M		B				B			B					B
L3192	3 AG	5856	H4	B				B			B					B
L3192	4 AG	M		B				B			B					B
L3192	6 AG	F		B				B			B					B
L3191	2 BLK	5857	H4	B				B			B					B
L3191	8 AG	M		B				B			B					B
L3191	1 BLK	M		B				B			B					B
L3191	6 AG	5858	H4	B				B			B					B
L3191	8+2 AG	M		B				B			B					B
L3367	2 BLK	M		B				B			B					B
L3367	1 AG	M		B				B			B					B
L3367	3 AG	M		B				B			B					B
L3367	7 AG	F		B				B			B					B
L3490	AG 4	F		B				B			B					B
L3490	AG 6	F		B				B			B					B
L3490	AG 7	M		B				B			B					B
L3494	AG 2	F		B				B			B					B
L3494	AG 5	F		B				B			B					B
L3494	AG 7	?		B				B			B					B
L3491	AG 6	M		B				B			B					B
L3493	AG 1	F		B				B			B					B
L3493	AG 5	M		B				B			B					B
L3492	BLK 2	F		B				B			B					B
L3492	AG 1	F		B				B			B					B
L3492	AG 4	M		B				B			B					B
L3632	BLK 2	M	wound chin	B				B			B					B
L3632	BLK 3	M? runt	no wounds	B				B			B					B
L3630	Ag 1	6245		B				B			B					B

## Sheet: RECOMB
	Supplementary Table 1
		C3H x B6 F2 cross
		Mb:	31.3	32	32.3	32.7	33	33.1	34	34.9	36.2		38.7
			M110	M103	M58	M60	Iqcg	M37	E4	M212	M4	M104	M90
				B		B			B	B	B		BC	STERILE
				BC		BC			BC	BC	BC		BC	FERTILE
				BC		BC			BC	B	B		B	FERTILE
				BC		BC			BC	B	B		B	FERTILE
				BC		BC			BC	B	B		B	FERTILE
				B	B	BC			BC	BC				FERTILE
				B	B	BC			BC	BC				FERTILE
					BC	BC			BC	B				FERTILE
					BC	BC			BC	B				FERTILE
					BC	BC			BC	B				FERTILE
					BC	BC			BC	B				FERTILE
					BC	BC			BC	B				FERTILE
					BC	B			B	B				STERILE
					BC	B			B	B				STERILE
					BC	B			B	B				STERILE
					BC	B				B				STERILE
					BC	BC			B	B				FERTILE
					BC	BC			B	B				FERTILE
					BC	B			B	B				STERILE
					BC	B			B	B				STERILE
					BC	BC			B	B				FERTILE
					B	B			BC					STERILE
					BC	BC			B					FERTILE
		CAST x B6 F2 cross
			B			B		B				BC		STERILE
			BC		B	B		B				B		STERILE
			BC		BC	B		B						STERILE
			BC		BC	B		B						STERILE
	Legend - Shown are recombinant chromosomes in the vicinity of esgd12d (Iqcg) on Chr 16. These came from crosses involving C3H or CAST as the WT partner ("C"); the esgd12d mutation arose on C57BL/6J ("B"). Many of the informative recombinants required progeny testing (because either the mutation was in trans to C, or the recombinant was a female). Multiple males arise from a progeny test were grou…
